# Supplementary material for: Advances and Opportunities in NIR-II Endoscopy: From Diagnosis to Therapeutic Applications
Source: Diagnostics (Basel). 2026 Mar 25;16(7):986. doi: 10.3390/diagnostics16070986 (PMC13072825; doi:10.3390/diagnostics16070986)
Supplement: Supplementary file 1 [file diagnostics-16-00986-s001.zip]

Archive with 1 entries (1 files):
- diagnostics-4176849-supplementary.pdf
